# Supplementary material for: Thermal and immunological stress modulate the locomotor performance of female Xenopus laevis frogs
Source: Conserv Physiol. 2026 Jun 18;14(1):coag035. doi: 10.1093/conphys/coag035 (PMC13278844; doi:10.1093/conphys/coag035)
Supplement: Web_Material_coag035 [file web_material_coag035.zip]

Archive with 2 entries (2 files):
- Graphical Abstract.png
- Supplementary Material.pdf
